# Supplementary material for: TiO2/Karaya Composite for Photoinactivation of Bacteria
Source: Materials (Basel). 2022 Jun 28;15(13):4559. doi: 10.3390/ma15134559 (PMC9267801; doi:10.3390/ma15134559)
Supplement: Supplementary file 1 [file materials-15-04559-s001.zip]

Archive with 1 entries (1 files):
- materials-1776908-supplementary.pdf
